# Supplementary material for: Case Report: Niraparib-Related Pulmonary Embolism During the Treatment of BRCA Mutant Advanced Ovarian Cancer
Source: Front Oncol. 2022 Mar 10;12:853211. doi: 10.3389/fonc.2022.853211 (PMC8960313; doi:10.3389/fonc.2022.853211)
Supplement: Supplementary file 1 [file Table_1.xlsx]

## Sheet: Somatic
Sample_Name	CHR	POS	REF	ALT	AF	Gene_Name	Feature_ID	HGVS.c	HGVS.p	Annotation	ReportType	Pathogenic_Tag
HRD21042518	chr11	108178641	C	T	0.0164	ATM	NM_000051.3	c.5692C>T	p.R1898*	stop_gained	SNV	Pathogenic
HRD21042518	chr13	32918713	G	T	0.0185	BRCA2	NM_000059.3	c.6860G>T	p.R2287I	missense_variant	SNV	Uncertain significance
HRD21042518	chr13	32937526	G	T	0.2249	BRCA2	NM_000059.3	c.8187G>T	p.K2729N	missense_variant	SNV	Benign
HRD21042518	chr15	89820130	A	G	0.2088	FANCI	NM_001113378.1	c.1293+8A>G	.	splice_region_variant&intron_variant	SNV	Uncertain significance
HRD21042518	chr16	3640053	CAAT	C	0.1095	SLX4	NM_032444.2	c.3583_3585delATT	p.I1195del	conservative_inframe_deletion	Deletion	Benign
HRD21042518	chr16	89845355	C	T	0.0767	FANCA	NM_000135.2	c.1772G>A	p.R591Q	missense_variant	SNV	Uncertain significance
HRD21042518	chr16	89877407	G	C	0.1217	FANCA	NM_000135.2	c.356C>G	p.S119C	missense_variant	SNV	Uncertain significance
HRD21042518	chr17	37619279	T	TA	0.2204	CDK12	NM_016507.3	c.956dupA	p.Y319*	frameshift_variant&stop_gained	Insertion	Likely pathogenic???
HRD21042518	chr17	59924502	T	C	0.1427	BRIP1	NM_032043.2	c.587A>G	p.N196S	missense_variant	SNV	Benign
HRD21042518	chr2	128030518	T	C	0.0509	ERCC3	NM_000122.1	c.1750A>G	p.T584A	missense_variant	SNV	Uncertain significance
HRD21042518	chr2	17963006	C	T	0.1358	GEN1	NM_001130009.2	c.2527C>T	p.P843S	missense_variant	SNV	Uncertain significance
HRD21042518	chr5	131895051	G	A	0.0138	RAD50	NM_005732.3	c.205G>A	p.D69N	missense_variant	SNV	Uncertain significance
HRD21042518	chr6	35428345	C	T	0.0196	FANCE	NM_021922.2	c.1333C>T	p.P445S	missense_variant	SNV	Benign
